# Supplementary material for: Improving suitability of urban canals and canalized rivers for transportation, thermal energy extraction and recreation in two European delta cities
Source: Ambio. 2022 Aug 24;52(1):195–209. doi: 10.1007/s13280-022-01759-3 (PMC9666579; doi:10.1007/s13280-022-01759-3)
Supplement: Supplementary file 1 — Supplementary file1 (XLSX 97 kb) [file 13280_2022_1759_MOESM1_ESM.xlsx]

## Sheet: INFO
Supporting Information for Improving suitability of urban canals and canalized rivers for transportation, thermal energy extraction and recreation in two European delta cities
Parameter values, sub-scores and SI scores per HU or point location
SI:	SI score
d:	Difference bwteen original SI score and SI score after raising one or more sub-scores.
Additional explanation on parameters in sheets TEE, Transport and Recreation
Sheet TEE_Amsterdam
Discharge [m3/s]:	75th percentile of decreasing values
Temperature subscore:	Temperature subscore is based on the assumption that temperature is ≥15°C.
Sheet TEE_Ghent
Qscr1-4:	Discharge subscore set to 1-4
SItee1-4:	SI score based on discharge subscores 1-4
Sheet Transport_Amsterdam
Air draft [m]:	100= unlimited (open air or flexible bridge without air draft limit)
Sheet Transport_Ghent
Air draft:	9999=unlimited (open air or flexible bridge without air draft limit)
Sheet Recreation_Amsterdam/Ghent
E. coli [cfu/100ml]:	95th percentile of increasing values
Cyanobacteria [ug/L]:	95th percentile of increasing values
Clarity [% bottom visible]:	Percentage of measurements where bottom is visible
Clarity [m]:	95th percentile of decreasing values for Secchi disk transparency
Depth max. [m]:	> indicates that deepest point was not accessible
Depth shore [m]:	Depth at 1 m from shore
Designated bathing zone [yes/no]:	Yes: officially designated bathing zone as registered at zwemwater.nl
pH subscore:	95th percentile of the subscores of indiviual measurements, based on decreasing values. Percentiles for pH values can not be calculated as subscore criteria are not a increasing or decreasing range of values.
Clarity subscore:	Subscore is 4 if ≥95% of measurements show bototom is visible or if clarity value is >4 m.

## Sheet: TEE_Amsterdam
HU	Depth [m]	Width [m]	Discharge [m3 s-1]	Depth precondition	Width subscore	Discharge subscore	Temperature subscore	SI score	SI if W+1	SI if Q+1	SI if W+1 and Q+1	d if W+1	d if Q+1	d if W&Q+1
176	1.8	60	0.283	1	3	3	4	3	3.63424	3.63424	4	1	1	1
212	1.9	70	0.284	1	3	3	4	3	3.63424	3.63424	4	1	1	1
213	2.1	30	0.284	1	3	3	4	3	3.63424	3.63424	4	1	1	1
214	3.95	108	0.286	1	4	3	4	4	3.63424	4	4	0	0	0
250	1.4	26	0.081	1	3	3	4	3	3.63424	3.63424	4	1	1	1
287	1.8	32	0.286	1	3	3	4	3	3.63424	3.63424	4	1	1	1
288	2	30	0	1	3	1	4	2	2.51984	2.8845	3.1748	1	1	1
289	1.2	30	0.016	1	3	2	4	3	3.1748	3.30193	3.63424	0	0	1
290	1.8	30	0.027	1	3	2	4	3	3.1748	3.30193	3.63424	0	0	1
291	1.7	30	0.009	1	3	2	4	3	3.1748	3.30193	3.63424	0	0	1
293	1.8	30	0.286	1	3	3	4	3	3.63424	3.63424	4	1	1	1
294	1.8	30	0.004	1	3	2	4	3	3.1748	3.30193	3.63424	0	0	1
295	2.2	30	0.001	1	3	1	4	2	2.51984	2.8845	3.1748	1	1	1
296	1.8	50	0.024	1	3	2	4	3	3.1748	3.30193	3.63424	0	0	1
298	1.7	30	0.22	1	3	3	4	3	3.63424	3.63424	4	1	1	1
299	1.9	25	0.307	1	3	4	4	4	4	3.63424	4	0	0	0
300	2.2	27	0.466	1	3	4	4	4	4	3.63424	4	0	0	0
301	2	30	0.466	1	3	4	4	4	4	3.63424	4	0	0	0
303	2	30	0.467	1	3	4	4	4	4	3.63424	4	0	0	0
304	1.9	30	0.222	1	3	3	4	3	3.63424	3.63424	4	1	1	1
305	1.4	26	0.082	1	3	3	4	3	3.63424	3.63424	4	1	1	1
307	2	24	0.312	1	3	4	4	4	4	3.63424	4	0	0	0
309	1.7	30	0.285	1	3	3	4	3	3.63424	3.63424	4	1	1	1
312	1.8	32	0.035	1	3	3	4	3	3.63424	3.63424	4	1	1	1
313	1.8	25	0.316	1	3	4	4	4	4	3.63424	4	0	0	0
314	2	25	0.309	1	3	4	4	4	4	3.63424	4	0	0	0
315	1.95	30	0.466	1	3	4	4	4	4	3.63424	4	0	0	0
316	2.4	25	0.253	1	3	3	4	3	3.63424	3.63424	4	1	1	1
318	2.3	24.4	0.258	1	3	3	4	3	3.63424	3.63424	4	1	1	1
323	2.3	24.5	0.253	1	3	3	4	3	3.63424	3.63424	4	1	1	1
324	2.2	29	0.465	1	3	4	4	4	4	3.63424	4	0	0	0
325	1.7	26	0	1	3	1	4	2	2.51984	2.8845	3.1748	1	1	1
329	2.95	148	3.204	1	4	4	4	4	4	4	4	0	0	0
332	4.05	117	2.841	1	4	4	4	4	4	4	4	0	0	0
333	2.2	35	0.357	1	3	4	4	4	4	3.63424	4	0	0	0
334	2.35	85	2.338	1	3	4	4	4	4	3.63424	4	0	0	0
335	2.35	85	2.342	1	3	4	4	4	4	3.63424	4	0	0	0
338	2.2	30	0.354	1	3	4	4	4	4	3.63424	4	0	0	0
342	1.8	20	0.08	1	3	3	4	3	3.63424	3.63424	4	1	1	1
343	1.6	15	1.109	1	3	4	4	4	4	3.63424	4	0	0	0
344	1.6	9	0.038	1	2	3	4	3	3.30193	3.1748	3.63424	0	0	1
345	1.8	32	0.445	1	3	4	4	4	4	3.63424	4	0	0	0
346	1.5	9	0.084	1	2	3	4	3	3.30193	3.1748	3.63424	0	0	1
348	1.8	31	0.446	1	3	4	4	4	4	3.63424	4	0	0	0
349	1.6	9	0.038	1	2	3	4	3	3.30193	3.1748	3.63424	0	0	1
351	2.8	100	0.257	1	4	3	4	4	3.63424	4	4	0	0	0
352	1.6	14	0.038	1	3	3	4	3	3.63424	3.63424	4	1	1	1
353	1.6	47	0.743	1	3	4	4	4	4	3.63424	4	0	0	0
354	1.5	18	0.038	1	3	3	4	3	3.63424	3.63424	4	1	1	1
355	1.6	52	0.74	1	3	4	4	4	4	3.63424	4	0	0	0
356	1.6	60	0.733	1	3	4	4	4	4	3.63424	4	0	0	0
359	2.5	32	0.082	1	3	3	4	3	3.63424	3.63424	4	1	1	1
361	2.6	58	0.698	1	3	4	4	4	4	3.63424	4	0	0	0
363	3.9	72	0.346	1	3	4	4	4	4	3.63424	4	0	0	0
364	2.3	37	0.087	1	3	3	4	3	3.63424	3.63424	4	1	1	1
365	2.1	44	0	1	3	1	4	2	2.51984	2.8845	3.1748	1	1	1
366	3.4	64	0.235	1	3	3	4	3	3.63424	3.63424	4	1	1	1
371	1.9	45	0.081	1	3	3	4	3	3.63424	3.63424	4	1	1	1
373	2.35	27	0.495	1	3	4	4	4	4	3.63424	4	0	0	0
374	4.4	50	0.246	1	3	3	4	3	3.63424	3.63424	4	1	1	1
375	2.3	30	0.087	1	3	3	4	3	3.63424	3.63424	4	1	1	1
376	2.1	20	0.082	1	3	3	4	3	3.63424	3.63424	4	1	1	1
377	1.8	20	0.082	1	3	3	4	3	3.63424	3.63424	4	1	1	1
379	3.1	49	0.179	1	3	3	4	3	3.63424	3.63424	4	1	1	1
380	2.1	40	0.254	1	3	3	4	3	3.63424	3.63424	4	1	1	1
381	2	40	0.257	1	3	3	4	3	3.63424	3.63424	4	1	1	1
382	1.5	9	0.051	1	2	3	4	3	3.30193	3.1748	3.63424	0	0	1
386	3.9	200	0.333	1	4	4	4	4	4	4	4	0	0	0
389	1.9	23	0.08	1	3	3	4	3	3.63424	3.63424	4	1	1	1
390	2.2	35	0.356	1	3	4	4	4	4	3.63424	4	0	0	0
391	2.2	31	0.361	1	3	4	4	4	4	3.63424	4	0	0	0
392	2.2	31	0.358	1	3	4	4	4	4	3.63424	4	0	0	0
393	3.9	23	0.497	1	3	4	4	4	4	3.63424	4	0	0	0
395	3.4	65	0.775	1	3	4	4	4	4	3.63424	4	0	0	0
590	2.2	49	0.147	1	3	3	4	3	3.63424	3.63424	4	1	1	1
1799	2.3	23	0.005	1	3	2	4	3	3.1748	3.30193	3.63424	0	0	1
1961	1.8	20	0.012	1	3	2	4	3	3.1748	3.30193	3.63424	0	0	1
1963	3.85	40	1.107	1	3	4	4	4	4	3.63424	4	0	0	0
1968	2.8	30	0.098	1	3	3	4	3	3.63424	3.63424	4	1	1	1
1969	2.4	26	0.123	1	3	3	4	3	3.63424	3.63424	4	1	1	1
1972	1.9	17	0.012	1	3	2	4	3	3.1748	3.30193	3.63424	0	0	1
1976	1.8	15	0.094	1	3	3	4	3	3.63424	3.63424	4	1	1	1
1977	1.8	32	0.013	1	3	2	4	3	3.1748	3.30193	3.63424	0	0	1
1979	2.8	50	0.123	1	3	3	4	3	3.63424	3.63424	4	1	1	1
2006	1.9	22.5	0.585	1	3	4	4	4	4	3.63424	4	0	0	0
2079	1.7	80	0.051	1	3	3	4	3	3.63424	3.63424	4	1	1	1
7669	3.9	48	0.005	1	3	2	4	3	3.1748	3.30193	3.63424	0	0	1
7680	3.15	30	0.297	1	3	3	4	3	3.63424	3.63424	4	1	1	1
7681	2.2	127	0.033	1	4	3	4	4	3.63424	4	4	0	0	0
7682	3.15	30	0.305	1	3	4	4	4	4	3.63424	4	0	0	0
7684	2.4	36	0.068	1	3	3	4	3	3.63424	3.63424	4	1	1	1
7685	2.4	78	0.084	1	3	3	4	3	3.63424	3.63424	4	1	1	1
7686	2.4	30	0.028	1	3	2	4	3	3.1748	3.30193	3.63424	0	0	1
7687	2.4	30	0.014	1	3	2	4	3	3.1748	3.30193	3.63424	0	0	1
7688	2.4	105	0.005	1	4	2	4	3	3.1748	3.63424	3.63424	0	1	1
7690	1.9	30	0.029	1	3	2	4	3	3.1748	3.30193	3.63424	0	0	1
7691	2.4	62	0.092	1	3	3	4	3	3.63424	3.63424	4	1	1	1
7693	2.4	25	0.184	1	3	3	4	3	3.63424	3.63424	4	1	1	1
7694	2.2	35	0.094	1	3	3	4	3	3.63424	3.63424	4	1	1	1
7695	2.4	28	0.1	1	3	3	4	3	3.63424	3.63424	4	1	1	1
7696	2.6	25	0.186	1	3	3	4	3	3.63424	3.63424	4	1	1	1
7697	1.6	25	0.174	1	3	3	4	3	3.63424	3.63424	4	1	1	1
7698	2.4	30	0.135	1	3	3	4	3	3.63424	3.63424	4	1	1	1
7699	2.3	30	0.135	1	3	3	4	3	3.63424	3.63424	4	1	1	1
7700	2.6	30	0.14	1	3	3	4	3	3.63424	3.63424	4	1	1	1
7701	3.45	30	0.378	1	3	4	4	4	4	3.63424	4	0	0	0
7703	1.6	24	0.177	1	3	3	4	3	3.63424	3.63424	4	1	1	1
7704	2.5	24	0.179	1	3	3	4	3	3.63424	3.63424	4	1	1	1
7705	2.4	25	0.103	1	3	3	4	3	3.63424	3.63424	4	1	1	1
7708	2.6	25	0.078	1	3	3	4	3	3.63424	3.63424	4	1	1	1
7709	2.6	44	0.076	1	3	3	4	3	3.63424	3.63424	4	1	1	1
7710	2.2	40	0.066	1	3	3	4	3	3.63424	3.63424	4	1	1	1
7713	2.7	24	0.194	1	3	3	4	3	3.63424	3.63424	4	1	1	1
7714	2.4	30	0.142	1	3	3	4	3	3.63424	3.63424	4	1	1	1
7715	2.4	25	0.104	1	3	3	4	3	3.63424	3.63424	4	1	1	1
7716	2.9	24	0.1	1	3	3	4	3	3.63424	3.63424	4	1	1	1
7718	2.5	30	0.001	1	3	1	4	2	2.51984	2.8845	3.1748	1	1	1
7719	3.55	34	0.382	1	3	4	4	4	4	3.63424	4	0	0	0
7722	2.4	25	0.107	1	3	3	4	3	3.63424	3.63424	4	1	1	1
7723	2.6	25	0.086	1	3	3	4	3	3.63424	3.63424	4	1	1	1
7724	2.5	30	0.147	1	3	3	4	3	3.63424	3.63424	4	1	1	1
7726	3.45	38	0.478	1	3	4	4	4	4	3.63424	4	0	0	0
7729	1.6	21	0.244	1	3	3	4	3	3.63424	3.63424	4	1	1	1
7731	1.6	22	0.049	1	3	3	4	3	3.63424	3.63424	4	1	1	1
7735	1.6	22	0.05	1	3	3	4	3	3.63424	3.63424	4	1	1	1
7737	1.4	35	0.193	1	3	3	4	3	3.63424	3.63424	4	1	1	1
7738	1.6	12	0.116	1	3	3	4	3	3.63424	3.63424	4	1	1	1
7739	2.1	28	0.218	1	3	3	4	3	3.63424	3.63424	4	1	1	1
7740	1.7	35	0.224	1	3	3	4	3	3.63424	3.63424	4	1	1	1
7742	2.4	24	0.341	1	3	4	4	4	4	3.63424	4	0	0	0
7743	2.4	28	0.36	1	3	4	4	4	4	3.63424	4	0	0	0
7744	2	15	0.118	1	3	3	4	3	3.63424	3.63424	4	1	1	1
7745	2.2	25	0.197	1	3	3	4	3	3.63424	3.63424	4	1	1	1
7746	3	39	0.536	1	3	4	4	4	4	3.63424	4	0	0	0
7747	0.9	12.5	0.031	1	3	3	4	3	3.63424	3.63424	4	1	1	1
7749	2.2	24	0.281	1	3	3	4	3	3.63424	3.63424	4	1	1	1
7750	2.2	28	0.249	1	3	3	4	3	3.63424	3.63424	4	1	1	1
7751	2.4	24	0.182	1	3	3	4	3	3.63424	3.63424	4	1	1	1
7752	2.4	24	0.387	1	3	4	4	4	4	3.63424	4	0	0	0
7753	2.4	25	0.182	1	3	3	4	3	3.63424	3.63424	4	1	1	1
7754	2.1	24	0.222	1	3	3	4	3	3.63424	3.63424	4	1	1	1
7755	1.4	26	0.193	1	3	3	4	3	3.63424	3.63424	4	1	1	1
7756	2.2	22	0.172	1	3	3	4	3	3.63424	3.63424	4	1	1	1
7757	2.1	24	0.076	1	3	3	4	3	3.63424	3.63424	4	1	1	1
7758	2.1	18.5	0.171	1	3	3	4	3	3.63424	3.63424	4	1	1	1
7759	1.2	8	0.104	1	2	3	4	3	3.30193	3.1748	3.63424	0	0	1
7760	2.2	23	0.202	1	3	3	4	3	3.63424	3.63424	4	1	1	1
7762	2	24	0.201	1	3	3	4	3	3.63424	3.63424	4	1	1	1
7763	1.6	24	0.219	1	3	3	4	3	3.63424	3.63424	4	1	1	1
7764	2	15	0.086	1	3	3	4	3	3.63424	3.63424	4	1	1	1
7765	1.7	24	0.279	1	3	3	4	3	3.63424	3.63424	4	1	1	1
7766	3.1	39	0.534	1	3	4	4	4	4	3.63424	4	0	0	0
7767	1.6	18	0.003	1	3	2	4	3	3.1748	3.30193	3.63424	0	0	1
7769	2.1	24.7	0.216	1	3	3	4	3	3.63424	3.63424	4	1	1	1
7770	2.1	28	0.226	1	3	3	4	3	3.63424	3.63424	4	1	1	1
7772	1.6	12	0.116	1	3	3	4	3	3.63424	3.63424	4	1	1	1
7773	2	15	0.136	1	3	3	4	3	3.63424	3.63424	4	1	1	1
7774	2.1	27	0.226	1	3	3	4	3	3.63424	3.63424	4	1	1	1
7775	0.7	7.75	0.03	1	2	3	4	3	3.30193	3.1748	3.63424	0	0	1
7776	2.2	24	0.076	1	3	3	4	3	3.63424	3.63424	4	1	1	1
7777	1.6	15	0.248	1	3	3	4	3	3.63424	3.63424	4	1	1	1
7778	2.1	27	0.246	1	3	3	4	3	3.63424	3.63424	4	1	1	1
7779	2.35	85	1.62	1	3	4	4	4	4	3.63424	4	0	0	0
7780	1.6	17	0.052	1	3	3	4	3	3.63424	3.63424	4	1	1	1
7781	2.4	25	0.346	1	3	4	4	4	4	3.63424	4	0	0	0
7782	2.35	85	1.898	1	3	4	4	4	4	3.63424	4	0	0	0
7783	2.1	65	1.161	1	3	4	4	4	4	3.63424	4	0	0	0
7784	0.9	12.5	0.03	1	3	3	4	3	3.63424	3.63424	4	1	1	1
7785	2.1	27	0.221	1	3	3	4	3	3.63424	3.63424	4	1	1	1
7786	1.8	18	0.086	1	3	3	4	3	3.63424	3.63424	4	1	1	1
7787	3	24	0.335	1	3	4	4	4	4	3.63424	4	0	0	0
7788	0.7	8	0.054	1	2	3	4	3	3.30193	3.1748	3.63424	0	0	1
7789	1.3	20	0.169	1	3	3	4	3	3.63424	3.63424	4	1	1	1
7790	1.3	19	0.17	1	3	3	4	3	3.63424	3.63424	4	1	1	1
7791	0.7	10	0.053	1	3	3	4	3	3.63424	3.63424	4	1	1	1
7792	2.6	25	0.376	1	3	4	4	4	4	3.63424	4	0	0	0
7793	1.3	22	0.175	1	3	3	4	3	3.63424	3.63424	4	1	1	1
7794	1.3	19	0.169	1	3	3	4	3	3.63424	3.63424	4	1	1	1
7795	1.3	19	0.174	1	3	3	4	3	3.63424	3.63424	4	1	1	1
7796	1.3	19	0.171	1	3	3	4	3	3.63424	3.63424	4	1	1	1
7797	0.7	10	0.055	1	3	3	4	3	3.63424	3.63424	4	1	1	1
7798	0.7	11	0.053	1	3	3	4	3	3.63424	3.63424	4	1	1	1
7799	1.3	22	0.174	1	3	3	4	3	3.63424	3.63424	4	1	1	1
7800	1.3	19	0.173	1	3	3	4	3	3.63424	3.63424	4	1	1	1
7801	0.7	9	0.054	1	2	3	4	3	3.30193	3.1748	3.63424	0	0	1
7802	1.3	12	0.178	1	3	3	4	3	3.63424	3.63424	4	1	1	1
7803	0.7	10	0.055	1	3	3	4	3	3.63424	3.63424	4	1	1	1
7804	2.6	23	0.377	1	3	4	4	4	4	3.63424	4	0	0	0
7805	1.4	62	0.002	1	3	1	4	2	2.51984	2.8845	3.1748	1	1	1
7808	2.4	25	0.111	1	3	3	4	3	3.63424	3.63424	4	1	1	1
7809	2.4	25	0.1	1	3	3	4	3	3.63424	3.63424	4	1	1	1
7810	2.4	25	0.1	1	3	3	4	3	3.63424	3.63424	4	1	1	1
7811	1.7	32	0.16	1	3	3	4	3	3.63424	3.63424	4	1	1	1
7812	1.4	32	0.221	1	3	3	4	3	3.63424	3.63424	4	1	1	1
7814	2.2	23	0.305	1	3	4	4	4	4	3.63424	4	0	0	0
7815	2.4	23	0.25	1	3	3	4	3	3.63424	3.63424	4	1	1	1
7816	1.6	13	0.086	1	3	3	4	3	3.63424	3.63424	4	1	1	1
7817	1.3	13	0.042	1	3	3	4	3	3.63424	3.63424	4	1	1	1
7818	2.5	25	0.221	1	3	3	4	3	3.63424	3.63424	4	1	1	1
7819	2.1	30	0.046	1	3	3	4	3	3.63424	3.63424	4	1	1	1
7820	2.2	25	0.195	1	3	3	4	3	3.63424	3.63424	4	1	1	1
7821	1.6	18	0.051	1	3	3	4	3	3.63424	3.63424	4	1	1	1
7822	2.1	27	0.248	1	3	3	4	3	3.63424	3.63424	4	1	1	1
7823	2.4	24	0.297	1	3	3	4	3	3.63424	3.63424	4	1	1	1
7824	1.6	12.8	0.032	1	3	3	4	3	3.63424	3.63424	4	1	1	1
7825	2.1	27	0.248	1	3	3	4	3	3.63424	3.63424	4	1	1	1
7826	1.7	63	0.129	1	3	3	4	3	3.63424	3.63424	4	1	1	1
7827	2.1	24	0.25	1	3	3	4	3	3.63424	3.63424	4	1	1	1
7828	1.6	13.27	0.031	1	3	3	4	3	3.63424	3.63424	4	1	1	1
7829	2.2	23	0.251	1	3	3	4	3	3.63424	3.63424	4	1	1	1
7830	1.6	30	0.215	1	3	3	4	3	3.63424	3.63424	4	1	1	1
7831	2.2	24	0.254	1	3	3	4	3	3.63424	3.63424	4	1	1	1
7832	1.6	39	0.131	1	3	3	4	3	3.63424	3.63424	4	1	1	1
7833	2.2	29	0.258	1	3	3	4	3	3.63424	3.63424	4	1	1	1
7834	2	13	0.219	1	3	3	4	3	3.63424	3.63424	4	1	1	1
7835	2.4	24	0.388	1	3	4	4	4	4	3.63424	4	0	0	0
7836	2.2	30	0.254	1	3	3	4	3	3.63424	3.63424	4	1	1	1
7837	2.4	13	0.164	1	3	3	4	3	3.63424	3.63424	4	1	1	1
7838	1.6	19	0.052	1	3	3	4	3	3.63424	3.63424	4	1	1	1
7839	1.6	13	0.107	1	3	3	4	3	3.63424	3.63424	4	1	1	1
7840	2.4	26	0.32	1	3	4	4	4	4	3.63424	4	0	0	0
7841	1.3	13	0.041	1	3	3	4	3	3.63424	3.63424	4	1	1	1
7842	2.2	30	0.303	1	3	4	4	4	4	3.63424	4	0	0	0
7843	2.2	24	0.296	1	3	3	4	3	3.63424	3.63424	4	1	1	1
7844	1.6	13	0.052	1	3	3	4	3	3.63424	3.63424	4	1	1	1
7845	1.4	14	0.044	1	3	3	4	3	3.63424	3.63424	4	1	1	1
7846	1.4	14	0.045	1	3	3	4	3	3.63424	3.63424	4	1	1	1
7847	2.4	23	0.387	1	3	4	4	4	4	3.63424	4	0	0	0
7848	0.9	13	0.04	1	3	3	4	3	3.63424	3.63424	4	1	1	1
7849	2.3	25	0.298	1	3	3	4	3	3.63424	3.63424	4	1	1	1
7850	2.4	24	0.39	1	3	4	4	4	4	3.63424	4	0	0	0
7851	2.3	23	0.254	1	3	3	4	3	3.63424	3.63424	4	1	1	1
7852	1.6	9.3	0.045	1	2	3	4	3	3.30193	3.1748	3.63424	0	0	1
7853	2.4	25	0.254	1	3	3	4	3	3.63424	3.63424	4	1	1	1
7854	1.6	13	0.109	1	3	3	4	3	3.63424	3.63424	4	1	1	1
7855	1.4	14	0.045	1	3	3	4	3	3.63424	3.63424	4	1	1	1
7856	2.4	27	0.322	1	3	4	4	4	4	3.63424	4	0	0	0
7857	2.3	21	0.088	1	3	3	4	3	3.63424	3.63424	4	1	1	1
7859	2.2	30	0.292	1	3	3	4	3	3.63424	3.63424	4	1	1	1
7860	1.6	31	0.21	1	3	3	4	3	3.63424	3.63424	4	1	1	1
7865	3.5	24	0.495	1	3	4	4	4	4	3.63424	4	0	0	0
7867	3.7	32	0.494	1	3	4	4	4	4	3.63424	4	0	0	0
7869	1.4	16.5	0.087	1	3	3	4	3	3.63424	3.63424	4	1	1	1
7870	2.1	39	0.138	1	3	3	4	3	3.63424	3.63424	4	1	1	1
7874	2.1	92	0.128	1	3	3	4	3	3.63424	3.63424	4	1	1	1
7875	1.6	20	0.084	1	3	3	4	3	3.63424	3.63424	4	1	1	1
7876	2.3	21	0.085	1	3	3	4	3	3.63424	3.63424	4	1	1	1
7877	1.9	24	0.172	1	3	3	4	3	3.63424	3.63424	4	1	1	1
7880	2.3	21	0.086	1	3	3	4	3	3.63424	3.63424	4	1	1	1
7881	2.1	31	0.137	1	3	3	4	3	3.63424	3.63424	4	1	1	1
7882	2.4	29	0.208	1	3	3	4	3	3.63424	3.63424	4	1	1	1
7883	3.3	48	0.238	1	3	3	4	3	3.63424	3.63424	4	1	1	1
7884	3.1	42	0.241	1	3	3	4	3	3.63424	3.63424	4	1	1	1
7885	1.8	24	0.173	1	3	3	4	3	3.63424	3.63424	4	1	1	1
7890	3.5	28	0.177	1	3	3	4	3	3.63424	3.63424	4	1	1	1
7891	2.9	30	0.209	1	3	3	4	3	3.63424	3.63424	4	1	1	1
7892	3.7	28	0.181	1	3	3	4	3	3.63424	3.63424	4	1	1	1
7894	3.6	48	0.234	1	3	3	4	3	3.63424	3.63424	4	1	1	1
7895	3.5	29	0.178	1	3	3	4	3	3.63424	3.63424	4	1	1	1
7896	3.3	48	0.228	1	3	3	4	3	3.63424	3.63424	4	1	1	1
7900	2.6	29.8	0.004	1	3	2	4	3	3.1748	3.30193	3.63424	0	0	1
7901	3.55	60	0.482	1	3	4	4	4	4	3.63424	4	0	0	0
7902	3	58	0.007	1	3	2	4	3	3.1748	3.30193	3.63424	0	0	1
7903	2.6	24.4	0.001	1	3	1	4	2	2.51984	2.8845	3.1748	1	1	1
7907	2	25	0.327	1	3	4	4	4	4	3.63424	4	0	0	0
7908	1.9	25	0.198	1	3	3	4	3	3.63424	3.63424	4	1	1	1
7909	1.6	13	0.11	1	3	3	4	3	3.63424	3.63424	4	1	1	1
7910	3.45	50	0.393	1	3	4	4	4	4	3.63424	4	0	0	0
7911	2.3	23	0.011	1	3	2	4	3	3.1748	3.30193	3.63424	0	0	1
7913	4.15	58	0.343	1	3	4	4	4	4	3.63424	4	0	0	0
7915	2	23	0.325	1	3	4	4	4	4	3.63424	4	0	0	0
7916	1.7	25	0.481	1	3	4	4	4	4	3.63424	4	0	0	0
7917	1.9	25	0.197	1	3	3	4	3	3.63424	3.63424	4	1	1	1
7918	1.7	25	0.174	1	3	3	4	3	3.63424	3.63424	4	1	1	1
7919	0.7	8	0.055	1	2	3	4	3	3.30193	3.1748	3.63424	0	0	1
7920	2	25	0.2	1	3	3	4	3	3.63424	3.63424	4	1	1	1
7921	2.5	25	0.196	1	3	3	4	3	3.63424	3.63424	4	1	1	1
7922	1.6	17	0.03	1	3	3	4	3	3.63424	3.63424	4	1	1	1
7923	2.4	25	0.346	1	3	4	4	4	4	3.63424	4	0	0	0
7924	2.4	30	0.084	1	3	3	4	3	3.63424	3.63424	4	1	1	1
7925	3.45	30	0.307	1	3	4	4	4	4	3.63424	4	0	0	0
7926	2.8	33	0.213	1	3	3	4	3	3.63424	3.63424	4	1	1	1
7927	1.6	13	0.129	1	3	3	4	3	3.63424	3.63424	4	1	1	1
7928	2.6	40	0.032	1	3	3	4	3	3.63424	3.63424	4	1	1	1
8820	2	22	0.127	1	3	3	4	3	3.63424	3.63424	4	1	1	1
9050	3.2	94	0.145	1	3	3	4	3	3.63424	3.63424	4	1	1	1
9051	1.6	14	0.038	1	3	3	4	3	3.63424	3.63424	4	1	1	1
9059	1.8	22	0.44	1	3	4	4	4	4	3.63424	4	0	0	0
9060	1.2	27	0.256	1	3	3	4	3	3.63424	3.63424	4	1	1	1
9061	2.35	114	3.158	1	4	4	4	4	4	4	4	0	0	0
9062	2.6	58	0.7	1	3	4	4	4	4	3.63424	4	0	0	0
9064	3.2	48	0.371	1	3	4	4	4	4	3.63424	4	0	0	0
9065	1.5	9	0.038	1	2	3	4	3	3.30193	3.1748	3.63424	0	0	1
9079	2.2	25	0.308	1	3	4	4	4	4	3.63424	4	0	0	0
9080	1.9	80	0.04	1	3	3	4	3	3.63424	3.63424	4	1	1	1
9082	2.2	18.9	0.149	1	3	3	4	3	3.63424	3.63424	4	1	1	1

## Sheet: TEE_Ghent
FID(HU)	WidthAv [m]	Depth [m]	Temperature subscore	Qscr1	Qscr2	Qscr3	Qscr4	Width subscore	Depth subscore	SItee1	SItee2	SItee3	SItee4	SI if W+1	SI if WQ+1	d Q+1	d W+1	d WQ+1
31	15	1.92	4	1	2	3	4	3	1	2.28943	2.8845	3.30193	3.63424	2.51984	3.1748	1	1	1
49	33	2.76	4	1	2	3	4	3	1	2.28943	2.8845	3.30193	3.63424	2.51984	3.1748	1	1	1
95	66	4.2	4	1	2	3	4	3	1	2.28943	2.8845	3.30193	3.63424	2.51984	3.1748	1	1	1
168	25	1.92	4	1	2	3	4	3	1	2.28943	2.8845	3.30193	3.63424	2.51984	3.1748	1	1	1
223	17	1.92	4	1	2	3	4	3	1	2.28943	2.8845	3.30193	3.63424	2.51984	3.1748	1	1	1
328	35	2.4	4	1	2	3	4	3	1	2.28943	2.8845	3.30193	3.63424	2.51984	3.1748	1	1	1
335	235	15	4	1	2	3	4	4	1	2.51984	3.1748	3.63424	4	2.51984	3.1748	0	0	0
336	210	15	4	1	2	3	4	4	1	2.51984	3.1748	3.63424	4	2.51984	3.1748	0	0	0
418	36	1.92	4	1	2	3	4	3	1	2.28943	2.8845	3.30193	3.63424	2.51984	3.1748	1	1	1
559	112	3.6	4	1	2	3	4	4	1	2.51984	3.1748	3.63424	4	2.51984	3.1748	0	0	0
883	270	15	4	1	2	3	4	4	1	2.51984	3.1748	3.63424	4	2.51984	3.1748	0	0	0
889	12	2.4	4	1	2	3	4	3	1	2.28943	2.8845	3.30193	3.63424	2.51984	3.1748	1	1	1
890	300	27.6	4	1	2	3	4	4	1	2.51984	3.1748	3.63424	4	2.51984	3.1748	0	0	0
905	182	15	4	1	2	3	4	4	1	2.51984	3.1748	3.63424	4	2.51984	3.1748	0	0	0
906	33	3.6	4	1	2	3	4	3	1	2.28943	2.8845	3.30193	3.63424	2.51984	3.1748	1	1	1
921	61	3.6	4	1	2	3	4	3	1	2.28943	2.8845	3.30193	3.63424	2.51984	3.1748	1	1	1
1120	100	3.6	4	1	2	3	4	4	1	2.51984	3.1748	3.63424	4	2.51984	3.1748	0	0	0
1122	63	3.6	4	1	2	3	4	3	1	2.28943	2.8845	3.30193	3.63424	2.51984	3.1748	1	1	1
1123	32	2.4	4	1	2	3	4	3	1	2.28943	2.8845	3.30193	3.63424	2.51984	3.1748	1	1	1
1124	23	2.4	4	1	2	3	4	3	1	2.28943	2.8845	3.30193	3.63424	2.51984	3.1748	1	1	1
1125	66	1.92	4	1	2	3	4	3	1	2.28943	2.8845	3.30193	3.63424	2.51984	3.1748	1	1	1
1126	31	1.92	4	1	2	3	4	3	1	2.28943	2.8845	3.30193	3.63424	2.51984	3.1748	1	1	1
1127	25	1.92	4	1	2	3	4	3	1	2.28943	2.8845	3.30193	3.63424	2.51984	3.1748	1	1	1
1128	34	1.92	4	1	2	3	4	3	1	2.28943	2.8845	3.30193	3.63424	2.51984	3.1748	1	1	1
1129	25	1.92	4	1	2	3	4	3	1	2.28943	2.8845	3.30193	3.63424	2.51984	3.1748	1	1	1
1130	35	1.92	4	1	2	3	4	3	1	2.28943	2.8845	3.30193	3.63424	2.51984	3.1748	1	1	1
1131	39	2.76	4	1	2	3	4	3	1	2.28943	2.8845	3.30193	3.63424	2.51984	3.1748	1	1	1
1132	35	1.92	4	1	2	3	4	3	1	2.28943	2.8845	3.30193	3.63424	2.51984	3.1748	1	1	1
1133	27	6.12	4	1	2	3	4	3	1	2.28943	2.8845	3.30193	3.63424	2.51984	3.1748	1	1	1
1134	20	1.92	4	1	2	3	4	3	1	2.28943	2.8845	3.30193	3.63424	2.51984	3.1748	1	1	1
1135	16	1.92	4	1	2	3	4	3	1	2.28943	2.8845	3.30193	3.63424	2.51984	3.1748	1	1	1
1136	61	3.6	4	1	2	3	4	3	1	2.28943	2.8845	3.30193	3.63424	2.51984	3.1748	1	1	1
1137	56	3.6	4	1	2	3	4	3	1	2.28943	2.8845	3.30193	3.63424	2.51984	3.1748	1	1	1
1138	41	1.92	4	1	2	3	4	3	1	2.28943	2.8845	3.30193	3.63424	2.51984	3.1748	1	1	1
1140	54	3.6	4	1	2	3	4	3	1	2.28943	2.8845	3.30193	3.63424	2.51984	3.1748	1	1	1
1141	25	4.2	4	1	2	3	4	3	1	2.28943	2.8845	3.30193	3.63424	2.51984	3.1748	1	1	1
1142	70	6.6	4	1	2	3	4	3	1	2.28943	2.8845	3.30193	3.63424	2.51984	3.1748	1	1	1
1143	80	7.8	4	1	2	3	4	3	1	2.28943	2.8845	3.30193	3.63424	2.51984	3.1748	1	1	1
1144	71	15	4	1	2	3	4	3	1	2.28943	2.8845	3.30193	3.63424	2.51984	3.1748	1	1	1
1145	58	3.6	4	1	2	3	4	3	1	2.28943	2.8845	3.30193	3.63424	2.51984	3.1748	1	1	1
1146	200	15	4	1	2	3	4	4	1	2.51984	3.1748	3.63424	4	2.51984	3.1748	0	0	0
1148	36	1.92	4	1	2	3	4	3	1	2.28943	2.8845	3.30193	3.63424	2.51984	3.1748	1	1	1

## Sheet: Transport_Amsterdam
HU	Water depth [m]	Minimum width [m]	Air draft [m]	Depth subscore or precondition	Width subscore	Air draft subscore	SI score	SI if D+1	SI if W+1	SI if A+1	SI if D&W+1	SI if D&A +1	SI if W&A+1	SI if D&W&A+1	d if D+1	d if W+1	d if A+1	d if D&W+1	d if D&A +1	d if W&A+1	d if D&W&A+1
176	1.8	30	2.46	2	3	2	2	2	2	2	2	3	2	3	0	0	0	0	1	0	1
212	1.9	30	2.48	2	3	2	2	2	2	2	2	3	2	3	0	0	0	0	1	0	1
213	2.1	30	2.46	2	3	2	2	2	2	2	2	3	2	3	0	0	0	0	1	0	1
214	3.95	48	7	3	4	3	3	3	3	3	3	4	3	4	0	0	0	0	1	0	1
250	1.4	26	2.2	2	3	2	2	2	2	2	2	3	2	3	0	0	0	0	1	0	1
276	1.2	15	2.2	1	2	2	1	2	1	1	2	2	1	2	1	0	0	1	1	0	1
287	1.8	30	2.47	2	3	2	2	2	2	2	2	3	2	3	0	0	0	0	1	0	1
288	2	30	2.47	2	3	2	2	2	2	2	2	3	2	3	0	0	0	0	1	0	1
289	1.2	24	2.2	1	3	2	1	2	1	1	2	2	1	2	1	0	0	1	1	0	1
290	1.8	30	2.2	2	3	2	2	2	2	2	2	3	2	3	0	0	0	0	1	0	1
291	1.7	24	2.2	2	3	2	2	2	2	2	2	3	2	3	0	0	0	0	1	0	1
293	1.8	30	2.47	2	3	2	2	2	2	2	2	3	2	3	0	0	0	0	1	0	1
294	1.8	30	2.2	2	3	2	2	2	2	2	2	3	2	3	0	0	0	0	1	0	1
295	2.2	30	2.2	2	3	2	2	2	2	2	2	3	2	3	0	0	0	0	1	0	1
296	1.8	32.85	2.2	2	3	2	2	2	2	2	2	3	2	3	0	0	0	0	1	0	1
298	1.7	30	2.47	2	3	2	2	2	2	2	2	3	2	3	0	0	0	0	1	0	1
299	1.9	13.2	2.2	2	2	2	2	2	2	2	2	2	2	3	0	0	0	0	0	0	1
300	2.2	27	2.45	2	3	2	2	2	2	2	2	3	2	3	0	0	0	0	1	0	1
301	2	24	2.46	2	3	2	2	2	2	2	2	3	2	3	0	0	0	0	1	0	1
303	2	30	2.46	2	3	2	2	2	2	2	2	3	2	3	0	0	0	0	1	0	1
304	1.9	30	2.48	2	3	2	2	2	2	2	2	3	2	3	0	0	0	0	1	0	1
305	1.4	26	2.2	2	3	2	2	2	2	2	2	3	2	3	0	0	0	0	1	0	1
307	2	20.5	2.2	2	3	2	2	2	2	2	2	3	2	3	0	0	0	0	1	0	1
309	1.7	9	2.03	2	2	2	2	2	2	2	2	2	2	3	0	0	0	0	0	0	1
312	1.8	32	2.2	2	3	2	2	2	2	2	2	3	2	3	0	0	0	0	1	0	1
313	1.8	20.5	2.2	2	3	2	2	2	2	2	2	3	2	3	0	0	0	0	1	0	1
314	2	20.5	2.2	2	3	2	2	2	2	2	2	3	2	3	0	0	0	0	1	0	1
315	1.95	30	2.46	2	3	2	2	2	2	2	2	3	2	3	0	0	0	0	1	0	1
316	2.4	15.85	2.2	2	2	2	2	2	2	2	2	2	2	3	0	0	0	0	0	0	1
323	2.3	24	2.5	2	3	2	2	2	2	2	2	3	2	3	0	0	0	0	1	0	1
324	2.2	25.35	2.39	2	3	2	2	2	2	2	2	3	2	3	0	0	0	0	1	0	1
325	1.7	26	2.68	2	3	2	2	2	2	2	2	3	2	3	0	0	0	0	1	0	1
329	2.95	70	100	2	4	4	2	3	2	2	3	3	2	3	1	0	0	1	1	0	1
332	4.05	87	100	3	4	4	3	4	3	3	4	4	3	4	1	0	0	1	1	0	1
333	2.2	25.6	2.2	2	3	2	2	2	2	2	2	3	2	3	0	0	0	0	1	0	1
334	2.35	71	100	2	4	4	2	3	2	2	3	3	2	3	1	0	0	1	1	0	1
335	2.35	60	100	2	4	4	2	3	2	2	3	3	2	3	1	0	0	1	1	0	1
338	2.2	13	2.2	2	2	2	2	2	2	2	2	2	2	3	0	0	0	0	0	0	1
340	1.7	10	2.5	2	2	2	2	2	2	2	2	2	2	3	0	0	0	0	0	0	1
342	1.8	16.2	2.15	2	2	2	2	2	2	2	2	2	2	3	0	0	0	0	0	0	1
343	1.6	12	2.67	2	2	2	2	2	2	2	2	2	2	3	0	0	0	0	0	0	1
344	1.6	9	2.2	2	2	2	2	2	2	2	2	2	2	3	0	0	0	0	0	0	1
345	1.8	21	2.4	2	3	2	2	2	2	2	2	3	2	3	0	0	0	0	1	0	1
346	1.5	8	2.1	2	1	2	1	1	2	1	2	1	2	2	0	1	0	1	0	1	1
348	1.8	17.96	2.4	2	2	2	2	2	2	2	2	2	2	3	0	0	0	0	0	0	1
349	1.6	7	2.2	2	1	2	1	1	2	1	2	1	2	2	0	1	0	1	0	1	1
351	2.8	39.5	3.07	2	3	2	2	2	2	2	2	3	2	3	0	0	0	0	1	0	1
352	1.6	9	2.2	2	2	2	2	2	2	2	2	2	2	3	0	0	0	0	0	0	1
353	1.6	36	2.61	2	3	2	2	2	2	2	2	3	2	3	0	0	0	0	1	0	1
354	1.5	12	2.11	2	2	2	2	2	2	2	2	2	2	3	0	0	0	0	0	0	1
355	1.6	40	2.61	2	3	2	2	2	2	2	2	3	2	3	0	0	0	0	1	0	1
356	1.6	30	2.85	2	3	2	2	2	2	2	2	3	2	3	0	0	0	0	1	0	1
361	2.6	45.6	100	2	4	4	2	3	2	2	3	3	2	3	1	0	0	1	1	0	1
363	3.9	40.3	100	3	3	4	3	3	3	3	4	3	3	4	0	0	0	1	0	0	1
365	2.1	29.7	100	2	3	4	2	3	2	2	3	3	2	3	1	0	0	1	1	0	1
366	3.4	30.15	100	3	3	4	3	3	3	3	4	3	3	4	0	0	0	1	0	0	1
369	1.58	6.8	1.3	2	1	1	1	1	1	1	1	1	2	2	0	0	0	0	0	1	1
370	1.58	6.8	1.2	2	1	1	1	1	1	1	1	1	2	2	0	0	0	0	0	1	1
371	1.9	42	2.92	2	3	2	2	2	2	2	2	3	2	3	0	0	0	0	1	0	1
372	1.58	6.8	1.12	2	1	1	1	1	1	1	1	1	2	2	0	0	0	0	0	1	1
373	2.35	27	100	2	3	4	2	3	2	2	3	3	2	3	1	0	0	1	1	0	1
374	4.4	40	100	3	3	4	3	3	3	3	4	3	3	4	0	0	0	1	0	0	1
376	2.1	18	2.07	2	2	2	2	2	2	2	2	2	2	3	0	0	0	0	0	0	1
377	1.8	19	2.07	2	2	2	2	2	2	2	2	2	2	3	0	0	0	0	0	0	1
379	3.1	26	3.1	3	3	2	2	2	2	3	2	3	3	3	0	0	1	0	1	1	1
380	2.1	19.5	2.98	2	2	2	2	2	2	2	2	2	2	3	0	0	0	0	0	0	1
381	2	21.5	3.25	2	3	2	2	2	2	2	2	3	2	3	0	0	0	0	1	0	1
382	1.5	9	2.17	2	2	2	2	2	2	2	2	2	2	3	0	0	0	0	0	0	1
386	3.9	55.7	100	3	4	4	3	4	3	3	4	4	3	4	1	0	0	1	1	0	1
389	1.9	14.7	2.15	2	2	2	2	2	2	2	2	2	2	3	0	0	0	0	0	0	1
390	2.2	30	2.2	2	3	2	2	2	2	2	2	3	2	3	0	0	0	0	1	0	1
391	2.2	31	2.38	2	3	2	2	2	2	2	2	3	2	3	0	0	0	0	1	0	1
392	2.2	31	2.32	2	3	2	2	2	2	2	2	3	2	3	0	0	0	0	1	0	1
393	3.9	23	100	3	3	4	3	3	3	3	4	3	3	4	0	0	0	1	0	0	1
394	1.8	22	100	2	3	4	2	3	2	2	3	3	2	3	1	0	0	1	1	0	1
395	3.4	29	100	3	3	4	3	3	3	3	4	3	3	4	0	0	0	1	0	0	1
396	2.35	8.2	100	2	1	4	1	1	2	1	2	1	2	2	0	1	0	1	0	1	1
571	1.58	6.8	1.35	2	1	1	1	1	1	1	1	1	2	2	0	0	0	0	0	1	1
590	2.2	18	2.2	2	2	2	2	2	2	2	2	2	2	3	0	0	0	0	0	0	1
1799	2.3	20	0.4	2	2	1	1	1	1	2	1	2	2	2	0	0	1	0	1	1	1
1955	1.9	10	2.55	2	2	2	2	2	2	2	2	2	2	3	0	0	0	0	0	0	1
1961	1.8	15	2	2	2	2	2	2	2	2	2	2	2	3	0	0	0	0	0	0	1
1963	3.85	40	100	3	3	4	3	3	3	3	4	3	3	4	0	0	0	1	0	0	1
1968	2.8	20	100	2	2	4	2	2	2	2	3	2	2	3	0	0	0	1	0	0	1
1969	2.4	16.8	100	2	2	4	2	2	2	2	3	2	2	3	0	0	0	1	0	0	1
1972	1.9	17	100	2	2	4	2	2	2	2	3	2	2	3	0	0	0	1	0	0	1
1973	4.6	13.8	2.74	3	2	2	2	2	2	2	2	2	3	3	0	0	0	0	0	1	1
1976	1.8	13.7	4	2	2	4	2	2	2	2	3	2	2	3	0	0	0	1	0	0	1
1977	1.8	30	100	2	3	4	2	3	2	2	3	3	2	3	1	0	0	1	1	0	1
1979	2.8	24	100	2	3	4	2	3	2	2	3	3	2	3	1	0	0	1	1	0	1
1982	2.1	27	2.05	2	3	2	2	2	2	2	2	3	2	3	0	0	0	0	1	0	1
1992	1.6	16.9	1.6	2	2	1	1	1	1	2	1	2	2	2	0	0	1	0	1	1	1
1997	1.4	23	2.25	2	3	2	2	2	2	2	2	3	2	3	0	0	0	0	1	0	1
2006	1.9	11.9	3.19	2	2	2	2	2	2	2	2	2	2	3	0	0	0	0	0	0	1
2033	1.7	16.85	2.25	2	2	2	2	2	2	2	2	2	2	3	0	0	0	0	0	0	1
2079	1.7	29	100	2	3	4	2	3	2	2	3	3	2	3	1	0	0	1	1	0	1
4755	2.7	30	2.19	2	3	2	2	2	2	2	2	3	2	3	0	0	0	0	1	0	1
4760	2.1	30	2.2	2	3	2	2	2	2	2	2	3	2	3	0	0	0	0	1	0	1
4761	2.1	25	2.1	2	3	2	2	2	2	2	2	3	2	3	0	0	0	0	1	0	1
4773	2.1	25	2.22	2	3	2	2	2	2	2	2	3	2	3	0	0	0	0	1	0	1
4812	2.4	30	2.2	2	3	2	2	2	2	2	2	3	2	3	0	0	0	0	1	0	1
4818	2.4	30	2.2	2	3	2	2	2	2	2	2	3	2	3	0	0	0	0	1	0	1
4838	2.4	30	2.2	2	3	2	2	2	2	2	2	3	2	3	0	0	0	0	1	0	1
4861	2.1	45	2.2	2	3	2	2	2	2	2	2	3	2	3	0	0	0	0	1	0	1
4864	2.1	25	2.2	2	3	2	2	2	2	2	2	3	2	3	0	0	0	0	1	0	1
4939	2.1	30	2.2	2	3	2	2	2	2	2	2	3	2	3	0	0	0	0	1	0	1
4940	2.1	25	2.1	2	3	2	2	2	2	2	2	3	2	3	0	0	0	0	1	0	1
4941	2.4	30	2.2	2	3	2	2	2	2	2	2	3	2	3	0	0	0	0	1	0	1
7671	1.8	29.6	100	2	3	4	2	3	2	2	3	3	2	3	1	0	0	1	1	0	1
7677	2.2	30	2.2	2	3	2	2	2	2	2	2	3	2	3	0	0	0	0	1	0	1
7680	3.15	30	100	3	3	4	3	3	3	3	4	3	3	4	0	0	0	1	0	0	1
7681	2.2	30	2.2	2	3	2	2	2	2	2	2	3	2	3	0	0	0	0	1	0	1
7682	3.15	24	100	3	3	4	3	3	3	3	4	3	3	4	0	0	0	1	0	0	1
7684	2.4	30	2.2	2	3	2	2	2	2	2	2	3	2	3	0	0	0	0	1	0	1
7685	2.4	30	2.2	2	3	2	2	2	2	2	2	3	2	3	0	0	0	0	1	0	1
7686	2.4	30	2.2	2	3	2	2	2	2	2	2	3	2	3	0	0	0	0	1	0	1
7687	2.4	30	2.2	2	3	2	2	2	2	2	2	3	2	3	0	0	0	0	1	0	1
7688	2.4	30	2.2	2	3	2	2	2	2	2	2	3	2	3	0	0	0	0	1	0	1
7690	1.9	30	2.2	2	3	2	2	2	2	2	2	3	2	3	0	0	0	0	1	0	1
7691	2.4	22.5	2.17	2	3	2	2	2	2	2	2	3	2	3	0	0	0	0	1	0	1
7693	2.4	16.1	2.13	2	2	2	2	2	2	2	2	2	2	3	0	0	0	0	0	0	1
7694	2.2	25	2.2	2	3	2	2	2	2	2	2	3	2	3	0	0	0	0	1	0	1
7695	2.4	24	2.17	2	3	2	2	2	2	2	2	3	2	3	0	0	0	0	1	0	1
7696	2.6	15	2.33	2	2	2	2	2	2	2	2	2	2	3	0	0	0	0	0	0	1
7697	1.6	10.2	2.7	2	2	2	2	2	2	2	2	2	2	3	0	0	0	0	0	0	1
7698	2.4	16.3	2.35	2	2	2	2	2	2	2	2	2	2	3	0	0	0	0	0	0	1
7699	2.3	16.6	2.49	2	2	2	2	2	2	2	2	2	2	3	0	0	0	0	0	0	1
7700	2.6	30	2.35	2	3	2	2	2	2	2	2	3	2	3	0	0	0	0	1	0	1
7701	3.45	30	100	3	3	4	3	3	3	3	4	3	3	4	0	0	0	1	0	0	1
7703	1.6	13.4	2.2	2	2	2	2	2	2	2	2	2	2	3	0	0	0	0	0	0	1
7704	2.5	24	2.13	2	3	2	2	2	2	2	2	3	2	3	0	0	0	0	1	0	1
7705	2.4	11.05	2.3	2	2	2	2	2	2	2	2	2	2	3	0	0	0	0	0	0	1
7708	2.6	25	2.2	2	3	2	2	2	2	2	2	3	2	3	0	0	0	0	1	0	1
7709	2.6	44	2.2	2	3	2	2	2	2	2	2	3	2	3	0	0	0	0	1	0	1
7710	2.2	30	2.2	2	3	2	2	2	2	2	2	3	2	3	0	0	0	0	1	0	1
7712	2.2	21.5	2.2	2	3	2	2	2	2	2	2	3	2	3	0	0	0	0	1	0	1
7713	2.7	11.62	2.16	2	2	2	2	2	2	2	2	2	2	3	0	0	0	0	0	0	1
7714	2.4	14	2.49	2	2	2	2	2	2	2	2	2	2	3	0	0	0	0	0	0	1
7715	2.4	8.8	2.3	2	2	2	2	2	2	2	2	2	2	3	0	0	0	0	0	0	1
7716	2.9	16	2.5	2	2	2	2	2	2	2	2	2	2	3	0	0	0	0	0	0	1
7718	2.5	15.8	100	2	2	4	2	2	2	2	3	2	2	3	0	0	0	1	0	0	1
7719	3.55	28	100	3	3	4	3	3	3	3	4	3	3	4	0	0	0	1	0	0	1
7722	2.4	9.5	2.5	2	2	2	2	2	2	2	2	2	2	3	0	0	0	0	0	0	1
7723	2.6	25	2.2	2	3	2	2	2	2	2	2	3	2	3	0	0	0	0	1	0	1
7725	2.1	10.53	100	2	2	4	2	2	2	2	3	2	2	3	0	0	0	1	0	0	1
7726	3.45	24	100	3	3	4	3	3	3	3	4	3	3	4	0	0	0	1	0	0	1
7729	1.6	21	1.82	2	3	2	2	2	2	2	2	3	2	3	0	0	0	0	1	0	1
7731	1.6	16	1.35	2	2	1	1	1	1	2	1	2	2	2	0	0	1	0	1	1	1
7735	1.6	12.3	1.35	2	2	1	1	1	1	2	1	2	2	2	0	0	1	0	1	1	1
7739	2.1	28	2.2	2	3	2	2	2	2	2	2	3	2	3	0	0	0	0	1	0	1
7740	1.7	16.8	2.03	2	2	2	2	2	2	2	2	2	2	3	0	0	0	0	0	0	1
7742	2.4	24	2.2	2	3	2	2	2	2	2	2	3	2	3	0	0	0	0	1	0	1
7743	2.4	17	2.26	2	2	2	2	2	2	2	2	2	2	3	0	0	0	0	0	0	1
7744	2	15	2.67	2	2	2	2	2	2	2	2	2	2	3	0	0	0	0	0	0	1
7745	2.2	19	2.45	2	2	2	2	2	2	2	2	2	2	3	0	0	0	0	0	0	1
7746	3	32.3	2.95	2	3	2	2	2	2	2	2	3	2	3	0	0	0	0	1	0	1
7747	0.9	12.5	2.2	1	2	2	1	2	1	1	2	2	1	2	1	0	0	1	1	0	1
7749	2.2	20	2.42	2	2	2	2	2	2	2	2	2	2	3	0	0	0	0	0	0	1
7750	2.2	28	2.18	2	3	2	2	2	2	2	2	3	2	3	0	0	0	0	1	0	1
7751	2.4	23	2.2	2	3	2	2	2	2	2	2	3	2	3	0	0	0	0	1	0	1
7752	2.4	24	2.19	2	3	2	2	2	2	2	2	3	2	3	0	0	0	0	1	0	1
7753	2.4	25	2.2	2	3	2	2	2	2	2	2	3	2	3	0	0	0	0	1	0	1
7754	2.1	24	1.64	2	3	1	1	1	1	2	1	2	2	2	0	0	1	0	1	1	1
7755	1.4	24	6.82	2	3	3	2	3	2	2	3	3	2	3	1	0	0	1	1	0	1
7756	2.2	22	2.2	2	3	2	2	2	2	2	2	3	2	3	0	0	0	0	1	0	1
7757	2.1	19	2.5	2	2	2	2	2	2	2	2	2	2	3	0	0	0	0	0	0	1
7758	2.1	18	1.98	2	2	2	2	2	2	2	2	2	2	3	0	0	0	0	0	0	1
7759	1.2	8	2.15	1	1	2	1	1	1	1	2	1	1	2	0	0	0	1	0	0	1
7760	2.2	11.52	2.51	2	2	2	2	2	2	2	2	2	2	3	0	0	0	0	0	0	1
7762	2	11.3	2.51	2	2	2	2	2	2	2	2	2	2	3	0	0	0	0	0	0	1
7763	1.6	17.4	1.64	2	2	1	1	1	1	2	1	2	2	2	0	0	1	0	1	1	1
7764	2	15	2.5	2	2	2	2	2	2	2	2	2	2	3	0	0	0	0	0	0	1
7765	1.7	18	2.5	2	2	2	2	2	2	2	2	2	2	3	0	0	0	0	0	0	1
7766	3.1	29	0.4	3	3	1	1	1	1	2	1	2	2	2	0	0	1	0	1	1	1
7767	1.6	18	1.83	2	2	2	2	2	2	2	2	2	2	3	0	0	0	0	0	0	1
7769	2.1	9.96	2.04	2	2	2	2	2	2	2	2	2	2	3	0	0	0	0	0	0	1
7770	2.1	28	2.17	2	3	2	2	2	2	2	2	3	2	3	0	0	0	0	1	0	1
7773	2	15	2.57	2	2	2	2	2	2	2	2	2	2	3	0	0	0	0	0	0	1
7774	2.1	27	2.17	2	3	2	2	2	2	2	2	3	2	3	0	0	0	0	1	0	1
7775	0.7	5.8	1.9	1	1	2	1	1	1	1	2	1	1	2	0	0	0	1	0	0	1
7776	2.2	24	2.5	2	3	2	2	2	2	2	2	3	2	3	0	0	0	0	1	0	1
7777	1.6	15	2.01	2	2	2	2	2	2	2	2	2	2	3	0	0	0	0	0	0	1
7778	2.1	27	2.67	2	3	2	2	2	2	2	2	3	2	3	0	0	0	0	1	0	1
7779	2.35	59	100	2	4	4	2	3	2	2	3	3	2	3	1	0	0	1	1	0	1
7780	1.6	17	1.94	2	2	2	2	2	2	2	2	2	2	3	0	0	0	0	0	0	1
7781	2.4	25	2.2	2	3	2	2	2	2	2	2	3	2	3	0	0	0	0	1	0	1
7782	2.35	60	100	2	4	4	2	3	2	2	3	3	2	3	1	0	0	1	1	0	1
7783	2.1	32.8	2.26	2	3	2	2	2	2	2	2	3	2	3	0	0	0	0	1	0	1
7784	0.9	12.5	2.2	1	2	2	1	2	1	1	2	2	1	2	1	0	0	1	1	0	1
7785	2.1	27	2.2	2	3	2	2	2	2	2	2	3	2	3	0	0	0	0	1	0	1
7786	1.8	18	2.34	2	2	2	2	2	2	2	2	2	2	3	0	0	0	0	0	0	1
7787	3	24	100	2	3	4	2	3	2	2	3	3	2	3	1	0	0	1	1	0	1
7788	0.7	8	2.02	1	1	2	1	1	1	1	2	1	1	2	0	0	0	1	0	0	1
7789	1.3	19	2.32	1	2	2	1	2	1	1	2	2	1	2	1	0	0	1	1	0	1
7790	1.3	16	2.34	1	2	2	1	2	1	1	2	2	1	2	1	0	0	1	1	0	1
7791	0.7	10	1.87	1	2	2	1	2	1	1	2	2	1	2	1	0	0	1	1	0	1
7792	2.6	23	1.89	2	3	2	2	2	2	2	2	3	2	3	0	0	0	0	1	0	1
7793	1.3	22	2.2	1	3	2	1	2	1	1	2	2	1	2	1	0	0	1	1	0	1
7794	1.3	19	2.34	1	2	2	1	2	1	1	2	2	1	2	1	0	0	1	1	0	1
7795	1.3	16	2.2	1	2	2	1	2	1	1	2	2	1	2	1	0	0	1	1	0	1
7796	1.3	19	2.46	1	2	2	1	2	1	1	2	2	1	2	1	0	0	1	1	0	1
7797	0.7	10	1.89	1	2	2	1	2	1	1	2	2	1	2	1	0	0	1	1	0	1
7798	0.7	9	1.87	1	2	2	1	2	1	1	2	2	1	2	1	0	0	1	1	0	1
7799	1.3	22	2.2	1	3	2	1	2	1	1	2	2	1	2	1	0	0	1	1	0	1
7800	1.3	19	2.68	1	2	2	1	2	1	1	2	2	1	2	1	0	0	1	1	0	1
7801	0.7	7	2.02	1	1	2	1	1	1	1	2	1	1	2	0	0	0	1	0	0	1
7802	1.3	7.4	2.09	1	1	2	1	1	1	1	2	1	1	2	0	0	0	1	0	0	1
7803	0.7	7	1.89	1	1	2	1	1	1	1	2	1	1	2	0	0	0	1	0	0	1
7804	2.6	20	1.89	2	2	2	2	2	2	2	2	2	2	3	0	0	0	0	0	0	1
7805	1.4	18	3.4	2	2	2	2	2	2	2	2	2	2	3	0	0	0	0	0	0	1
7808	2.4	10.88	2.33	2	2	2	2	2	2	2	2	2	2	3	0	0	0	0	0	0	1
7809	2.4	13.5	1.89	2	2	2	2	2	2	2	2	2	2	3	0	0	0	0	0	0	1
7810	2.4	14	1.89	2	2	2	2	2	2	2	2	2	2	3	0	0	0	0	0	0	1
7811	1.7	23.1	2.2	2	3	2	2	2	2	2	2	3	2	3	0	0	0	0	1	0	1
7812	1.4	8.5	1.73	2	2	2	2	2	2	2	2	2	2	3	0	0	0	0	0	0	1
7814	2.2	14.4	2.5	2	2	2	2	2	2	2	2	2	2	3	0	0	0	0	0	0	1
7815	2.4	10.65	2.74	2	2	2	2	2	2	2	2	2	2	3	0	0	0	0	0	0	1
7816	1.6	13	2.5	2	2	2	2	2	2	2	2	2	2	3	0	0	0	0	0	0	1
7817	1.3	8.6	2.18	1	2	2	1	2	1	1	2	2	1	2	1	0	0	1	1	0	1
7818	2.5	19	2.5	2	2	2	2	2	2	2	2	2	2	3	0	0	0	0	0	0	1
7819	2.1	30	2.2	2	3	2	2	2	2	2	2	3	2	3	0	0	0	0	1	0	1
7820	2.2	12.59	2.46	2	2	2	2	2	2	2	2	2	2	3	0	0	0	0	0	0	1
7821	1.6	18	1.95	2	2	2	2	2	2	2	2	2	2	3	0	0	0	0	0	0	1
7822	2.1	27	2.67	2	3	2	2	2	2	2	2	3	2	3	0	0	0	0	1	0	1
7823	2.4	24	2.2	2	3	2	2	2	2	2	2	3	2	3	0	0	0	0	1	0	1
7824	1.6	12.68	1.83	2	2	2	2	2	2	2	2	2	2	3	0	0	0	0	0	0	1
7825	2.1	27	2.67	2	3	2	2	2	2	2	2	3	2	3	0	0	0	0	1	0	1
7826	1.7	25	2.2	2	3	2	2	2	2	2	2	3	2	3	0	0	0	0	1	0	1
7827	2.1	24	2.1	2	3	2	2	2	2	2	2	3	2	3	0	0	0	0	1	0	1
7828	1.6	12.76	1.83	2	2	2	2	2	2	2	2	2	2	3	0	0	0	0	0	0	1
7829	2.2	23	2.18	2	3	2	2	2	2	2	2	3	2	3	0	0	0	0	1	0	1
7830	1.6	22.3	1.73	2	3	2	2	2	2	2	2	3	2	3	0	0	0	0	1	0	1
7831	2.2	24	2.2	2	3	2	2	2	2	2	2	3	2	3	0	0	0	0	1	0	1
7832	1.6	18.5	2.1	2	2	2	2	2	2	2	2	2	2	3	0	0	0	0	0	0	1
7833	2.2	29	2.2	2	3	2	2	2	2	2	2	3	2	3	0	0	0	0	1	0	1
7834	2	4.99	2.04	2	1	2	1	1	2	1	2	1	2	2	0	1	0	1	0	1	1
7835	2.4	24	2.19	2	3	2	2	2	2	2	2	3	2	3	0	0	0	0	1	0	1
7836	2.2	30	1.96	2	3	2	2	2	2	2	2	3	2	3	0	0	0	0	1	0	1
7837	2.4	13	1.92	2	2	2	2	2	2	2	2	2	2	3	0	0	0	0	0	0	1
7838	1.6	16	1.94	2	2	2	2	2	2	2	2	2	2	3	0	0	0	0	0	0	1
7839	1.6	13	1.21	2	2	1	1	1	1	2	1	2	2	2	0	0	1	0	1	1	1
7840	2.4	19.6	7.1	2	2	3	2	2	2	2	3	2	2	3	0	0	0	1	0	0	1
7841	1.3	13	2.13	1	2	2	1	2	1	1	2	2	1	2	1	0	0	1	1	0	1
7842	2.2	21	2.5	2	3	2	2	2	2	2	2	3	2	3	0	0	0	0	1	0	1
7843	2.2	11.1	2.44	2	2	2	2	2	2	2	2	2	2	3	0	0	0	0	0	0	1
7844	1.6	6	2.4	2	1	2	1	1	2	1	2	1	2	2	0	1	0	1	0	1	1
7845	1.4	14	2.02	2	2	2	2	2	2	2	2	2	2	3	0	0	0	0	0	0	1
7846	1.4	14	2.14	2	2	2	2	2	2	2	2	2	2	3	0	0	0	0	0	0	1
7847	2.4	23	2.19	2	3	2	2	2	2	2	2	3	2	3	0	0	0	0	1	0	1
7848	0.9	8.6	1.95	1	2	2	1	2	1	1	2	2	1	2	1	0	0	1	1	0	1
7849	2.3	12.7	2.5	2	2	2	2	2	2	2	2	2	2	3	0	0	0	0	0	0	1
7850	2.4	24	2.2	2	3	2	2	2	2	2	2	3	2	3	0	0	0	0	1	0	1
7851	2.3	19	2.44	2	2	2	2	2	2	2	2	2	2	3	0	0	0	0	0	0	1
7852	1.6	9.3	1.69	2	2	1	1	1	1	2	1	2	2	2	0	0	1	0	1	1	1
7853	2.4	15	2.1	2	2	2	2	2	2	2	2	2	2	3	0	0	0	0	0	0	1
7855	1.4	11.56	2.1	2	2	2	2	2	2	2	2	2	2	3	0	0	0	0	0	0	1
7856	2.4	15	2.2	2	2	2	2	2	2	2	2	2	2	3	0	0	0	0	0	0	1
7857	2.3	4.5	1.18	2	1	1	1	1	1	1	1	1	2	2	0	0	0	0	0	1	1
7859	2.2	30	2.2	2	3	2	2	2	2	2	2	3	2	3	0	0	0	0	1	0	1
7860	1.6	17	2.49	2	2	2	2	2	2	2	2	2	2	3	0	0	0	0	0	0	1
7865	3.5	24	100	3	3	4	3	3	3	3	4	3	3	4	0	0	0	1	0	0	1
7867	3.7	25	100	3	3	4	3	3	3	3	4	3	3	4	0	0	0	1	0	0	1
7869	1.4	16.5	2.1	2	2	2	2	2	2	2	2	2	2	3	0	0	0	0	0	0	1
7874	2.1	30	2.1	2	3	2	2	2	2	2	2	3	2	3	0	0	0	0	1	0	1
7875	1.6	18.85	2.18	2	2	2	2	2	2	2	2	2	2	3	0	0	0	0	0	0	1
7876	2.3	21	2.17	2	3	2	2	2	2	2	2	3	2	3	0	0	0	0	1	0	1
7877	1.9	12	2.6	2	2	2	2	2	2	2	2	2	2	3	0	0	0	0	0	0	1
7880	2.3	14.4	2.18	2	2	2	2	2	2	2	2	2	2	3	0	0	0	0	0	0	1
7882	2.4	14.5	2.49	2	2	2	2	2	2	2	2	2	2	3	0	0	0	0	0	0	1
7883	3.3	27	2.51	3	3	2	2	2	2	3	2	3	3	3	0	0	1	0	1	1	1
7884	3.1	22.8	2.38	3	3	2	2	2	2	3	2	3	3	3	0	0	1	0	1	1	1
7885	1.8	12.7	2.4	2	2	2	2	2	2	2	2	2	2	3	0	0	0	0	0	0	1
7891	2.9	22	2.52	2	3	2	2	2	2	2	2	3	2	3	0	0	0	0	1	0	1
7892	3.7	15	2.64	3	2	2	2	2	2	2	2	2	3	3	0	0	0	0	0	1	1
7894	3.6	30	2.64	3	3	2	2	2	2	3	2	3	3	3	0	0	1	0	1	1	1
7895	3.5	24	2.69	3	3	2	2	2	2	3	2	3	3	3	0	0	1	0	1	1	1
7896	3.3	26	2.64	3	3	2	2	2	2	3	2	3	3	3	0	0	1	0	1	1	1
7900	2.6	0	100	2	1	4	1	1	2	1	2	1	2	2	0	1	0	1	0	1	1
7901	3.55	40	100	3	3	4	3	3	3	3	4	3	3	4	0	0	0	1	0	0	1
7902	3	28	100	2	3	4	2	3	2	2	3	3	2	3	1	0	0	1	1	0	1
7903	2.6	20.36	100	2	3	4	2	3	2	2	3	3	2	3	1	0	0	1	1	0	1
7907	2	10.66	2.2	2	2	2	2	2	2	2	2	2	2	3	0	0	0	0	0	0	1
7908	1.9	12.5	100	2	2	4	2	2	2	2	3	2	2	3	0	0	0	1	0	0	1
7909	1.6	6.8	100	2	1	4	1	1	2	1	2	1	2	2	0	1	0	1	0	1	1
7910	3.45	34	100	3	3	4	3	3	3	3	4	3	3	4	0	0	0	1	0	0	1
7911	2.3	20	2.11	2	2	2	2	2	2	2	2	2	2	3	0	0	0	0	0	0	1
7913	4.15	32	100	3	3	4	3	3	3	3	4	3	3	4	0	0	0	1	0	0	1
7915	2	10	2.2	2	2	2	2	2	2	2	2	2	2	3	0	0	0	0	0	0	1
7916	1.7	12	2.5	2	2	2	2	2	2	2	2	2	2	3	0	0	0	0	0	0	1
7917	1.9	9.3	100	2	2	4	2	2	2	2	3	2	2	3	0	0	0	1	0	0	1
7918	1.7	25	2.37	2	3	2	2	2	2	2	2	3	2	3	0	0	0	0	1	0	1
7919	0.7	8	1.92	1	1	2	1	1	1	1	2	1	1	2	0	0	0	1	0	0	1
7920	2	12.3	100	2	2	4	2	2	2	2	3	2	2	3	0	0	0	1	0	0	1
7921	2.5	18.1	2.5	2	2	2	2	2	2	2	2	2	2	3	0	0	0	0	0	0	1
7922	1.6	17	2.2	2	2	2	2	2	2	2	2	2	2	3	0	0	0	0	0	0	1
7923	2.4	25	2.2	2	3	2	2	2	2	2	2	3	2	3	0	0	0	0	1	0	1
7924	2.4	30	2.2	2	3	2	2	2	2	2	2	3	2	3	0	0	0	0	1	0	1
7925	3.45	30	100	3	3	4	3	3	3	3	4	3	3	4	0	0	0	1	0	0	1
7926	2.8	19.4	2.45	2	2	2	2	2	2	2	2	2	2	3	0	0	0	0	0	0	1
7927	1.6	7.6	1.21	2	1	1	1	1	1	1	1	1	2	2	0	0	0	0	0	1	1
7928	2.6	36	100	2	3	4	2	3	2	2	3	3	2	3	1	0	0	1	1	0	1
8820	2	18	2.4	2	2	2	2	2	2	2	2	2	2	3	0	0	0	0	0	0	1
9051	1.6	7	2.2	2	1	2	1	1	2	1	2	1	2	2	0	1	0	1	0	1	1
9052	1.58	6.8	1.2	2	1	1	1	1	1	1	1	1	2	2	0	0	0	0	0	1	1
9053	1.58	6.8	1.3	2	1	1	1	1	1	1	1	1	2	2	0	0	0	0	0	1	1
9054	1.58	6.8	1.12	2	1	1	1	1	1	1	1	1	2	2	0	0	0	0	0	1	1
9055	1.58	6.8	1.3	2	1	1	1	1	1	1	1	1	2	2	0	0	0	0	0	1	1
9056	1.58	6.8	1.35	2	1	1	1	1	1	1	1	1	2	2	0	0	0	0	0	1	1
9058	2.7	30	2.19	2	3	2	2	2	2	2	2	3	2	3	0	0	0	0	1	0	1
9059	1.8	12	2.5	2	2	2	2	2	2	2	2	2	2	3	0	0	0	0	0	0	1
9060	1.2	24	1.33	1	3	1	1	1	1	1	1	2	1	2	0	0	0	0	1	0	1
9061	2.35	60	100	2	4	4	2	3	2	2	3	3	2	3	1	0	0	1	1	0	1
9062	2.6	45.6	100	2	4	4	2	3	2	2	3	3	2	3	1	0	0	1	1	0	1
9063	2.2	22	100	2	3	4	2	3	2	2	3	3	2	3	1	0	0	1	1	0	1
9064	3.2	26	2.95	3	3	2	2	2	2	3	2	3	3	3	0	0	1	0	1	1	1
9065	1.5	3.9	2.11	2	1	2	1	1	2	1	2	1	2	2	0	1	0	1	0	1	1
9079	2.2	20.5	2.2	2	3	2	2	2	2	2	2	3	2	3	0	0	0	0	1	0	1
9080	1.9	25	2.2	2	3	2	2	2	2	2	2	3	2	3	0	0	0	0	1	0	1
9082	2.2	10	2.44	2	2	2	2	2	2	2	2	2	2	3	0	0	0	0	0	0	1

## Sheet: Transport_Ghent
FID (HU)	Depth [m]	Air draft [m]	Width [m]	Depth subscore	Air draft subscore	Width subscore	SI score	dSI if D+1	dSI if W+1	dSI if A+1	dSI if DW+1	dSI if DA+1	dSI if WA+1	dSI id DWA+1
31	1.92	4.13	9	2	3	2	2	0	0	0	1	0	0	1
49	2.76	5.28	10	2	3	2	2	0	0	0	1	0	0	1
95	4.2	6.97	39	3	3	3	3	0	0	0	0	0	0	1
167	1.92	4.1	10	2	3	2	2	0	0	0	1	0	0	1
222	1.92	2.1	5	2	2	1	1	0	1	0	1	0	1	1
327	2.4	4.8	12	2	3	2	2	0	0	0	1	0	0	1
334	15	9999	232	4	4	4	4	0	0	0	0	0	0	1
335	15	9999	207	4	4	4	4	0	0	0	0	0	0	1
417	1.92	9	7.5	2	3	1	1	0	1	0	1	0	1	1
558	3.6	9999	88	3	4	4	3	1	0	0	1	1	0	1
882	15	9999	270	4	4	4	4	0	0	0	0	0	0	1
888	2.4	9999	11.5	2	4	2	2	0	0	0	1	0	0	1
889	27.6	9999	296	4	4	4	4	0	0	0	0	0	0	1
904	15	9999	123.5	4	4	4	4	0	0	0	0	0	0	1
905	3.6	9999	24	3	4	3	3	0	0	0	1	0	0	1
920	3.6	6.98	48	3	3	4	3	0	0	0	0	1	0	1
1119	3.6	9999	66	3	4	4	3	1	0	0	1	1	0	1
1121	3.6	9999	20	3	4	2	2	0	1	0	1	0	1	1
1122	2.4	5.42	8.5	2	3	2	2	0	0	0	1	0	0	1
1123	2.4	4.89	7.5	2	3	1	1	0	1	0	1	0	1	1
1124	1.92	9999	40	2	4	3	2	1	0	0	1	1	0	1
1125	1.92	4.87	6.5	2	3	1	1	0	1	0	1	0	1	1
1126	1.92	4.34	14	2	3	2	2	0	0	0	1	0	0	1
1127	1.92	4.15	13	2	3	2	2	0	0	0	1	0	0	1
1128	1.92	2.21	8	2	2	1	1	0	1	0	1	0	1	1
1129	1.92	4.3	20	2	3	2	2	0	0	0	1	0	0	1
1131	1.92	4.21	16.5	2	3	2	2	0	0	0	1	0	0	1
1132	6.12	3.2	6	3	2	1	1	0	1	0	1	0	1	1
1133	1.92	5.42	19	2	3	2	2	0	0	0	1	0	0	1
1134	1.92	6.26	7	2	3	1	1	0	1	0	1	0	1	1
1135	3.6	9999	37	3	4	3	3	0	0	0	1	0	0	1
1136	3.6	7.01	46	3	3	4	3	0	0	0	0	1	0	1
1137	1.92	5.27	19	2	3	2	2	0	0	0	1	0	0	1
1139	3.6	7.03	49	3	3	4	3	0	0	0	0	1	0	1
1140	4.2	6.97	38	3	3	3	3	0	0	0	0	0	0	1
1141	6.6	9999	17	4	4	2	2	0	1	0	1	0	1	1
1142	7.8	9999	17	4	4	2	2	0	1	0	1	0	1	1
1143	15	9999	35	4	4	3	3	0	1	0	1	0	1	1
1144	3.6	7.45	38.5	3	3	3	3	0	0	0	0	0	0	1
1145	15	9999	120	4	4	4	4	0	0	0	0	0	0	1
1147	1.92	9999	23	2	4	3	2	1	0	0	1	1	0	1

## Sheet: Recreation_Amsterdam
Point location	x	y	Designated bathing zone [yes/no]	Depth shore [m]	Depth max. [m]	E. coli [cfu/100ml]	Cyanobacteria [ug/L]	Clarity [% bottom visible]	Clarity [m]	Depth subscore	E.coli subscore	Cyanobacteria subscore	pH subscore	Clarity subscore	SI score	SI if ecoli+1	SI if cyano +1	SI if pH +1	SI if clarity+1	SI if depth+1	SI if E & cy +1	SI if E&p+1	SI if E&cl+1	SI if E&d+1	SI if cy&p+1	SI if Cy & cl +1	SI if cy&d +1	SI if p&cl+1	SI if p&d+1	SI if cl&d+1	SI if E & cy & pH +1	SI if E & cy&Cl +1	SI if E & cy&d +1	SI if E & pH&Cl +1	SI if E & pH&d +1	SI if E & Cl&d +1	SI if cl cy ph +1	SI if cl cy d +1	SI if cl ph d +1	SI if cy ph d+1	d if ecoli+1	d if cyano +1	d if pH+1	d if clarity +1	d if depth+1	d e&cy+1	de&p+1	d e&cl+1	d e&d+1
1	120755	486720	no	1.4	>1.40	4400	1.78	13	0.315	3	1	3	4	1	1	1	1	1	1	1	1	1	2	1	1	1	1	1	1	1	1	2	1	2	1	2	1	1	1	1	0	0	0	0	0	0	0	1	0
2	121977	486291	no	0.78	>0.78	1823	4.35	0	0.5	3	1	3	4	1	1	1	1	1	1	1	1	1	2	1	1	1	1	1	1	1	1	2	1	2	1	2	1	1	1	1	0	0	0	0	0	0	0	1	0
3	121144	478581	no	1.95	>1.95	3490	0	0	0.4	2	1	4	3	1	1	1	1	1	1	1	1	1	2	1	1	1	1	1	1	1	1	2	1	2	1	2	1	1	1	1	0	0	0	0	0	0	0	1	0
4	122120	480999	no	0.75	>1.25	12450	84.585	38	0.4	3	1	1	3	1	1	1	1	1	1	1	1	1	1	1	1	1	1	1	1	1	1	2	1	1	1	1	1	1	1	1	0	0	0	0	0	0	0	0	0
5	121688	482650	no	0.3	>1.60	4460	16.335	42	0.4	3	1	2	3	1	1	1	1	1	1	1	1	1	2	1	1	1	1	1	1	1	1	2	1	2	1	2	1	1	1	1	0	0	0	0	0	0	0	1	0
6	122894	483742	no	0.95	>0.95	4570	31.65	63	0.6	3	1	2	3	1	1	1	1	1	1	1	1	1	2	1	1	1	1	1	1	1	1	2	1	2	1	2	1	1	1	1	0	0	0	0	0	0	0	1	0
9	123010	478271	no	1	>1.75	654	9.08	0	0.215	3	3	3	3	1	1	1	1	1	2	1	1	1	2	1	1	2	1	2	1	2	1	2	1	2	1	2	2	2	2	1	0	0	0	1	0	0	0	1	0
10	127272	483194	no	0.53	>1.90	497	4.605	67	0.215	3	4	3	3	1	1	1	1	1	2	1	1	1	2	1	1	2	1	2	1	2	1	2	1	2	1	2	2	2	2	1	0	0	0	1	0	0	0	1	0
11	128411	481077	no	3	>3.00	346	4.26	0	0.515	2	4	3	3	1	1	1	1	1	2	1	1	1	2	1	1	2	1	2	1	2	1	2	1	2	1	2	2	2	2	1	0	0	0	1	0	0	0	1	0
16	115234	488677	no	0.5	>1.24	1765	2.16	50	0.5	3	2	3	3	1	1	1	1	1	2	1	1	1	2	1	1	2	1	2	1	2	1	2	1	2	1	2	2	2	2	1	0	0	0	1	0	0	0	1	0
17	118995	486352	no	1.5	>2.00	881.5	1.64	11	0.77	2	3	3	3	1	1	1	1	1	2	1	1	1	2	1	1	2	1	2	1	2	1	2	1	2	1	2	2	2	2	1	0	0	0	1	0	0	0	1	0
19	124856	483339	no	2.44	>2.44	936	2.23	0	0.715	2	3	3	3.15	1	1	1	1	1	2	1	1	1	2	1	1	2	1	2	1	2	1	2	1	2	1	2	2	2	2	1	0	0	0	1	0	0	0	1	0
[truncated: 16 more columns]

## Sheet: Recreation_Ghent
Point location	x	y	Designated bathing zone [yes/no]	Depth at 1 m from shore	Depth max [>m]	E.coli [cfu/100ml]	Clarity [cm]	Subscore depth	Subscore ecoli	Subscore cyano	Subscore pH	Subscore clarity	SI score	SI if ecoli+1	SI if cyano +1	SI if pH +1	SI if clarity+1	SI if depth+1	SI if E&cy+1	SI if E&p+1	SI if E&cl+1	SI if E&d+1	SI if cy&p+1	SI if cy&cl +1	SI if cy&d+1	SI if p&cl+1	SI if p&d+1	SI if cl&d+1	SI if E & cy & pH +1	SI if E & cy&Cl +1	SI if E & cy&d +1	SI if E & pH&Cl +1	SI if E & pH&d +1	SI if E & Cl&d +1	SI if cl cy ph +1	SI if cl cy d +1	SI if cl ph d +1	SI if cy ph d+1	d if ecoli+1	d if cyano+1	d if pH+1	d if clarity+1	d if depth+1	d if e&cy+1	d if e&p+1	d if e&cl+1	d if e&d+1	d if cy&p+1	d if Cy & cl+1
1	105459	195891	no	0.68	3	2509.55	62.5	3	1	1	3	1	1	1	1	1	1	1	1	1	1	1	1	1	1	1	1	1	1	2	1	1	1	1	1	1	1	1	0	0	0	0	0	0	0	0	0	0	0
2	105495	193998	no	2.13	2.3	3090.4	55	2	1	1	3	1	1	1	1	1	1	1	1	1	1	1	1	1	1	1	1	1	1	2	1	1	1	1	1	1	1	1	0	0	0	0	0	0	0	0	0	0	0
3	105754	193095	no	0.9	1.5	1184.3	bottom not visible	3	2	1	3	1	1	1	1	1	1	1	1	1	1	1	1	2	1	1	1	1	1	2	1	1	1	1	2	2	1	1	0	0	0	0	0	0	0	0	0	0	1
4	105940	192423	no	0.7	1.5	253.3	bottom not visible	3	4	1	3	1	1	1	1	1	1	1	1	1	1	1	1	2	1	1	1	1	1	2	1	1	1	1	2	2	1	1	0	0	0	0	0	0	0	0	0	0	1
5	102600	192924	no	1.1	1.5	312.9	50	3	4	1	2	1	1	1	1	1	1	1	1	1	1	1	1	2	1	1	1	1	1	2	1	1	1	1	2	2	1	1	0	0	0	0	0	0	0	0	0	0	1
6	101892	193695	no	0.9	1.25	176.8	30	3	4	4	3	1	1	1	1	1	2	1	1	1	2	1	1	2	1	2	1	2	1	2	1	2	1	2	2	2	2	1	0	0	0	1	0	0	0	1	0	0	1
7	103413	193071	no	0.83	2.4	807.4	30	3	3	4	3	1	1	1	1	1	2	1	1	1	2	1	1	2	1	2	1	2	1	2	1	2	1	2	2	2	2	1	0	0	0	1	0	0	0	1	0	0	1
[truncated: 14 more columns]
